# Supplementary material for: The Effects of Surface Gastrointestinal Electrical Stimulation on Gastrointestinal Function Recovery in Patients After Acute Type A Aortic Dissection Open-Heart Surgery: A Randomized, Controlled Trial
Source: Rev Cardiovasc Med. 2025 Oct 31;26(10):39847. doi: 10.31083/RCM39847 (PMC12593729; doi:10.31083/RCM39847)
Supplement: Supplementary file 1 [file 2153-8174-26-10-39847-s1.zip]

Archive with 1 entries (1 files):
- Supplemental Material 1.docx
